# Supplementary material for: GlycA, a Biomarker of Low-Grade Inflammation, Is Increased in Male Night Shift Workers
Source: Metabolites. 2022 Nov 24;12(12):1172. doi: 10.3390/metabo12121172 (PMC9785707; doi:10.3390/metabo12121172)
Supplement: Supplementary file 1 [file metabolites-12-01172-s001.zip]

Archive with 1 entries (1 files):
- metabolites-2025837-supplementary.pdf
